# Supplementary material for: Ultrasound versus fluoroscopy as imaging guidance for percutaneous nephrolithotomy: A systematic review and meta-analysis
Source: PLoS One. 2023 Mar 2;18(3):e0276708. doi: 10.1371/journal.pone.0276708 (PMC9980746; doi:10.1371/journal.pone.0276708)
Supplement: S2 File — The data used for evaluation of the included studies and data extraction. (XLSX) [file pone.0276708.s003.xlsx]

## Sheet: Sheet1
First author	Year of publication	Type of study	Cases (UG/FG)	Mean age (UG/FG)	Sex Male n(UG/FG)	Mean BMI (UG/FG)	SFR (%)	PCNL technique	Multiple stones	Stone location (UG/FG)	Stone burden	Hydronephrosis degree	Ultrasound probe	Sheath size	Dilator	Success rate (UG/FG)	Complication rate	Surgery time	Hb decrease
Basiri	2008	RCT	50/50	40.7/41.6	34/31	25/24.6	N/A	Flank: 100/100	0/0	Inferior: 40/40 Middle: 7/9 Superior: 3/1	24/27	Mild: 28/32 - Moderate: 40/42 - Severe: 32/26	3.5 MHz	30 F	Amplatz	47/48	10//8
Karami	2010	RCT	30/30	40.9/39.4	18/19	27.8/26	86.6/90	Flank/Prone	0/0	Superior calix: 3/2 Middle calix: 7/7 Inferior calix: 14/17 Renal pelvis: 6/4	28.7/27.4	Mild: 40/46 - Moderate: 53/36 - Severe: 6/16	3.5 MHz	28-30 F	Amplatz	49/49	6.6/3.3		0.33/0.41
Agarwal	2011	RCT	112/112	31/35	N/A	N/A	100/100	Prone: 100/100	N/A	N/A	280/230mm2		3.5 MHz	26-28 F	Amplatz		1.7/1.7
Andonian	2013	RCT*	453/453	50.2/47.9	62.5%/37.5%	N/A	79.8/73.5	Prone: 93.8/84.1 - Supine: 6.2/15.9	56.3/67.5	Upper calyx: 8.9/8.8 Middle calyx: 39.2/11.1 Lower calyx: 44.8/68.1 Multiple calyces: 7.1/11.9	349/456.6			22.6/29.5	Baloon: 9.9/58.7 - Telescopic: 90.2/41.2		14.7/33.2	79.3/84.6	3.8/4.2
Basiri	2013	RCT	43/46	45.7/44.8	30/31	25.29/24.86	73.9/65.2	Supine/Prone	30/43	Renal pelvis: 16/15 Inferior calyx: 10/8 Middle calyx: 4/3 Renal pelvis + inferior calyx: 7/10 Renal pelvis + middle calyx: 1/8 Middle and inferior calices: 5/2	N/A	N/A	3.5 MHz	28-30 F	Amplatz	43/46	2.1/15.2	110.2/111.3
Jagtap	2014	RCT	32/32	40.7/44.5	25/20	N/A	100/100	Prone: 100/100	9//6	Superior calix: 3/2 Middle calix: 3/7 Inferior calix: 10/10 Renal pelvis: 13/11	21/22	Mild: 40/46 - Moderate: 34/31 - Severe: 6/6	3.5 MHz	28 F	Amplatz	26/32	15.6/18.75	50.3/49.2	0.8/0.8
Falahatkar	2016	RCT	26/25	48.41/51.17	17/15	28.14/26.31	76.9/68	Supine: 100/100	N/A	N/A	26.48/30.44	N/A	N/A	N/A	Amplatz	25/24	7.7/24		1.11/1.14
Chi	2016	Cohort	38/38	52.7/52.9	17/19	26.1/30.3	100/89.4	Prone: 100/100	18.4/5.3	Calyceal: 12(31.6)/9(23.7) Renal pelvic: 10(26.3)/14(36.8) Proximal uretheral: 3(7.9)/7(18.4)		Mild: 21.1/24.2 - Moderate: 21.1/21.1 - Severe: 5.2/5.2		24-30 F	Balloon		2.6/5.3	135.4/N/A
Sun	2016	Retrospective Cohort	20/25	49.2/47.3	14/17	24.5/22.8	92.8/95.8	Prone: 100/100	60/56	Pelvis or proximal urether: 4/5	N/A	None or mild: 40/60 - Moderate or Severe: 60/40	N/A	18 F	N/A	14(70)/24(96)	71.4/29.2	104.3/88.4	1.34/0.98
Hamdy	2016	Retrospective Cohort	42/49	40.2/43	35/39	N/A	80/83.7	Prone: 100/100				Mild: 33.3/77.5 - Moderate: 23.8/18.3 - Severe: 42.8/4	3.5-5 MHz	30 F	Amplatz		Bleeding: 2.4/4.2
Usawa	2016	Cohort	93/42	51.7/54.4	38/15	28.7/30.4	77.4/83.4	Prone: 100/100	16.1/7.1	Calyceal: 22(23.7)/12(28.6) Pelvic: 23(24.7)/11(26.2)		Mild: 34.4/28.6 - Moderate: 16.1/21.4 - Severe: 6.5/4.8	3.5 MHz	N/A	N/A	UG: 61(65.6)	10.8/7.1 (post)	145.6/151.6
Ng	2017	Cohort*	72/112	55.6/52.6	50/87	N/A	66.7/43.7	Prone: 100/100				Mild: 44.4/37.5 - Moderate: 18.1/23.2 - Severe: 15.3/16.1		30 F	Amplatz		44.4/35.7	169/169	12.7% / 9.2%
Sun	2017	RCT	43/43	42.9/45.1	29/32	24.2/24.5	79.1/69.8	Supine: 100/100	N/A	Renal pelvis: 15/17 Inferior calyx: 11/10 Middle calyx: 5/4 Renal pelvis + inferior calyx: 7/6 Renal pelvis + middle calyx: 1/3 Middle and inferior calices:4/3	29.4/30.1	N/A	3.5 MHz	30 F	Amplatz		11.6/20.9	108.4/113.2
Zhu	2017	RCT	147/145	49.9/49.6	86/77	23.7/23.5	55.1/62.8	Prone: 100/100	89/84	Superior calyx: 44/46 Middle calyx: 92/74 Inferior calyx: 26/59	838.3/834.8mm2	None or mild: 59/64.8 - Moderate or Severe: 40.8/35	N/A	18 F	N/A	142/142	11.5/21.3	60.6/63.6	1.2/1.4
Armas-phan	2018	Cohort	138/38	54.6/51	63/18	28.8/30.1	57/56	Prone: 71/29			30/32	Yes (n) : 65/15		24 F	Balloon		18/13	117/138
Abed	2019	Cohort*	35/35	N/A	18/20	N/A	62.9/80	Prone: 100/100						26 F	Amplatz
Sahan	2020	Retrospective Cohort	72/105	49.2/48.3	34/26	N/A	75/77.1	Prone: 100/100	36.7/45.7	Upper calyx: 28(38.9)/23(21.9)	N/A	None or mild: 30.6/40.9 - Moderate or Severe: 69.4/59.1	N/A	26 F	Amplatz		22.2/31.4	83.1/87.7	1.68/2.08
Birowo	2020	Cohort	40/80	49.2/54.3	17/47	25.3/25	85/75	Prone: 0/50	40/55		27.5/34.25	Yes: 50/38.75		28-30 F	Amplatz		45/32.5*	121.5/92.2*	5.1/6.45*
Eslahi	2021	Cohort	35/35	5.68/7.47	25/23	N/A	97.1/94.3	Prone: 100/100			15.94/19.2	Mild: 57.1/51.4 - Moderate: 34.3/37.1 - Severe: 8.6/11.4	3.5 MHz	15 F	Amplatz	33(94.3)/34(97.1)	14.3/60	69/63.48	0.74/2.21
